# Supplementary material for: Redox-dependent liver gluconeogenesis impacts different intensity exercise in mice
Source: Nat Metab. 2025 Sep 18;7(10):1991–2003. doi: 10.1038/s42255-025-01373-z (PMC12552127; doi:10.1038/s42255-025-01373-z)
Supplement: Supplementary file 3 — Statistical source data. [file 42255_2025_1373_MOESM3_ESM.xlsx]

## Sheet: Figure 1b
	Pck1 mRNA expression levels (normalised to Hmbs expressions)
	Control	L-Pck1KO
	2.62625	0.012758
	3.64782	0.0126105
	2.57505	0.00854479
	1.76875	0.0106337
	2.44095	0.00800691
	2.6689	0.00587655
	2.5832	0.0118664

## Sheet: Figure 1d
	Gyk mRNA expression levels (normalised to Hmbs expressions)
	Control	L-GykKO
	1.35329	0.00405331
	2.03813	0.0140616
	1.64407	0.0160051
	1.2143	0.00509265
	1.64677	0.00938898
	1.0944	0.00325107

## Sheet: Figure 1f
	Time until exhaustion (min)
	Control	L-Pck1KO
	63	40
	47	45
	29	24
	48	21
	52	26
	40	31
	50	32
	64	50
	30	46
	53	21

## Sheet: Figure 1g
	Blood glucose (mg/dL)
	Control									L-Pck1KO
Pre	56	69	105	74	68	78	69	66	65	65	68	54	71	79	66	80
Post	76	65	97	73	80	86	63	84	82	35	58	40	60	53	53	67

## Sheet: Figure 1h
	Plasma lactate (mM)
	Control									L-Pck1KO
Pre	3.738	3.646	3.102	3.858	2.55	2.181	2.943	2.406	1.89	3.5285	1.776	3.191	3.749	4.33	4.276	4.23
Post	4.0585	3.977	6.804	7.993	7.03	5.266	5.8	5.894	4.397	8.302	7.646	6.148	8.072	7.885	7.508	8.533

## Sheet: Figure 1i
	Plasma glycerol (mM)
	Control									L-Pck1KO
Pre	0.210236	0.19738	0.18072	0.254182	0.141364	0.287108	0.248804	0.297866	0.274384	0.173766	0.192394	0.270448	0.260478	0.205906	0.261134	0.29065
Post	0.282518	0.18308	0.174686	0.277926	0.126934	0.282648	0.2328	0.306786	0.249328	0.170094	0.185574	0.240802	0.240802	0.194494	0.224928	0.276484

## Sheet: Figure 1j
	Time until Exhautison (min)
	Control	L-GykKO
	247	360
	378	392
	565	131
	405	150
	277	280
	521	214
	442	301
	207	359
		189
		269
		120
		124

## Sheet: Figure 1k
	Blood glucose (mg/dL)
	Control												L-GykKO
Pre	87	79	82	98	64	78	98	82	76	82	110	76	64	76	82	102	76	84	102	75	72	82	76	68
Post	89	98	73	84	54	76	82	76	92	83	88	78	56	72	63	88	56	64	82	84	63	73	67	59

## Sheet: Figure 1l
	Plasma lactate (mM)
	Control												L-GykKO
Pre	2.432	3.424	2.543	3.987	2.889	3.982	3.242	1.829	2.889	2.529	3.364	2.163	3.424	2.687	3.898	3.244	1.789	1.898	2.167	3.424	3.565	2.343	3.897	2.567
Post	3.121	3.244	2.678	4.21	3.898	3.678	3.168	2.56	2.286	3.129	2.108	2.423	4.264	2.887	3.231	2.889	2.56	1.989	2.256	2.567	3.878	2.266	3.598	2.21

## Sheet: Figure 1m
	Plasma glycerol (mM)
	Control												L-GykKO
Pre	0.182335	0.323668	0.312889	0.219887	0.178669	0.215678	0.286953	0.180005	0.491552	0.271663	0.298442	0.143882	0.619087	0.325667	0.316783	0.187678	0.286857	0.421298	0.312663	0.20525	0.302667	0.298442	0.345551	0.31288
Post	0.31233	0.489067	0.368702	0.516009	0.249678	0.412067	0.512087	0.96203	0.762865	0.41879	0.469802	0.521267	1.78066	0.798667	0.898626	1.21689	1.316	0.670081	0.712898	0.980068	1.21233	1.05689	0.860234	0.519826
