# Supplementary material for: Redox-dependent liver gluconeogenesis impacts different intensity exercise in mice
Source: Nat Metab. 2025 Sep 18;7(10):1991–2003. doi: 10.1038/s42255-025-01373-z (PMC12552127; doi:10.1038/s42255-025-01373-z)
Supplement: Supplementary file 4 — Statistical source data. [file 42255_2025_1373_MOESM4_ESM.xlsx]

## Sheet: Figure 2a
	Time until exhaustion (min)
	Control	L-Pck1KO
	542	576
	174	463
	312	254
	468	543
	315	569
	408	359
	181	433
	319	271
	286	457
	265	502
	257	402
	358	422
	413	348

## Sheet: Figure 2b
	Blood glucose (mg/dL)
	Control									L-Pck1KO
Pre	58	80	86	56	66	59	81	78	71	69	76	63	49	84	79	78	74	66
Post	62	80	76	63	77	63	79	62	81	73	94	83	79	108	75	97	94	75

## Sheet: Figure 2c
	Plasma lactate (mM)
	Control												L-Pck1KO
Pre	3.866	4.685	4.115	4.235	2.31	3.353	3.973	3.938	2.938	4.267	3.612	4.93	2.961	3.317	4.567	3.882	5.086	4.505	4.708	3.487	5.156	4.166	3.165	4.834
Post	3.497	4.342	4.516	4.1785	4.2	3.067	3.1855	5.076	5.07	5.327	4.252	4.209	5.492	5.365	5.347	4.794	4.872	3.326	7.739	4.614	9.01	3.925	7.721	3.518

## Sheet: Figure 2d
	Plasma glycerol (mM)
	Control												L-Pck1KO
Pre	0.266294	0.17147	0.118568	0.165796	0.138154	0.157558	0.1085	0.16305	0.139436	0.1517	0.196	0.184652	0.665908	0.144012	0.168726	0.100078	0.189228	0.170556	0.189776	0.165614	0.202956	0.15646	0.14145	0.156094
Post	0.560048	0.490852	0.372964	0.474744	0.494148	0.550528	0.23018	0.385412	0.6578	0.376992	0.351728	0.435568	0.370034	0.321125	0.384909	0.303103	0.414084	0.368319	0.293666	0.257053	0.345438	0.314831	0.315119	0.324272

## Sheet: Figure 2e
	Time until exhaustion (min)
	Control	L-GykKO
	54	48
	27	46
	41	50
	39	74
	41	34
	34	45
	41	53
		62

## Sheet: Figure 2f
	Blood glucose (mg/dL)
	Control								L-GykKO
Pre	73	91	69	65	81	69	79	91	85	71	78	76	71	96	67	74
Post	57	79	56	74	51	77	103	43	99	110	84	104	69	104	74	103

## Sheet: Figure 2g
	Plasma lactate (mM)
	Control						L-GykKO
Pre	3.04933	2.85933	2.62	2.402	3.01933	2.70133	1.98733	3.07867	2.688	1.94133	2.26	1.79067	1.60533	3.738	2.73467
Post	6.162	6.62533	5.18667	5.38067	6.28267	6.05733	3.11533	4.336	4.488	2.83533	3.598	3.34467	3.46733	2.948	4.826

## Sheet: Figure 2h
	Plasma glycerol (mM)
	Control						L-GykKO
Pre	0.176916	0.230438	0.240538	0.253788	0.228994	0.176784	0.256372	0.190558	0.382478	0.42485	0.166684	0.383922	0.283133	0.221215	0.163035
Post	0.170618	0.238178	0.251558	0.27399	0.245918	0.19856	0.671474	0.2429	0.417242	0.48021	0.156058	0.534388	0.670818	0.310288	0.333835

## Sheet: Figure 2j
	Glucose rate of appearance (μmol/kg/min)
	Control											L-Pck1KO
Pre	80.0181	97.2187	61.8419	83.0139	96.0518	90.0594	83.0539	50.6776	66.1846	66.2249	127.041	82.4203	96.2142	38.4627	64.962	78.283	60.3628	52.2672	57.4048	85.7762	87.8223	91.04	60.22
Post	110.205	159.004	157.182	156.645	176.451	95.1675	136.842	106.127	123.015	129.407	167.117	165.983	250.475	148.197	174.683	140.962	149.008	181.836	209.093	140.977	302.549	190.836	300.276

## Sheet: Figure 2k
	Plasma 13C-labeled glucose contents (normalised to [12C6]glucose)
	Control	L-Pck1KO
	0.0442762	0.120159
	0.061406	0.0557836
	0.0627526	0.136792
	0.0657828	0.0659664
	0.0553471	0.0819462
	0.084643	0.0818868
	0.0679084	0.162122
	0.0402084	0.160368
	0.0339335	0.11672
	0.0597151	0.0579263
	0.0784005	0.0724519
		0.0828694

[truncated: 2 more sheets: Figure 2l, Figure 2m]
