# Supplementary material for: Redox-dependent liver gluconeogenesis impacts different intensity exercise in mice
Source: Nat Metab. 2025 Sep 18;7(10):1991–2003. doi: 10.1038/s42255-025-01373-z (PMC12552127; doi:10.1038/s42255-025-01373-z)
Supplement: Supplementary file 5 — Statistical source data. [file 42255_2025_1373_MOESM5_ESM.xlsx]

## Sheet: Figure 3a
	Blood glucose (mg/dL)
TIme (min)	Control							L-Pck1KO
0	77	89	97	79	83	67	79	73	81	66	76	78	83
15	164	148	153	143	107	109	158	115	126	113	137	151	138
30	185	197	146	187	170	154	179	202	212	199	164	199	209
60	136	146	150	166	118	146	135	167	153	158	154	161	175
120	102	94	112	119	111	97	120	143	137	124	109	138	143

## Sheet: Figure 3b
	Blood glucose (mg/dL)
TIme (min)	Control								L-Pck1KO
0	68	74	76	94	79	91	68	70	52	66	90	101	81	53	55	47
15	156	167	171	207	208	179	186	170	182	138	164	182	179	188	159	129
30	156	219	194	217	200	190	166	167	214	135	192	161	187	224	173	147
60	153	122	130	163	181	174	110	161	166	91	123	165	139	164	125	128
120	120	128	124	129	156	137	121	152	139	87	127	184	128	119	99	80

## Sheet: Figure 3d
	Blood glucose (mg/dL)
TIme (min)	Control								L-GykKO
0	57	81	76	79	52	83	106	91	58	55	69	97	87	75	96	91
15	137	152	117	119	129	115	163	110	100	126	131	179	166	150	158	119
30	118	158	118	137	133	115	148	120	183	181	153	147	134	149	200	141
60	122	131	99	117	107	99	120	113	90	110	122	138	101	104	143	109
120	83	99	81	83	95	102	91	79	64	79	76	94	81	94	103	87

## Sheet: Figure 3e
	Blood glucose (mg/dL)
TIme (min)	Control								L-GykKO
0	97	94	121	95	79	124	118	130	104	101	76	134	123	97	111	127
15	177	151	189	131	118	190	136	166	171	156	151	171	175	126	148	162
30	206	171	175	172	159	206	151	157	151	173	170	168	169	152	208	173
60	157	167	150	132	144	181	124	158	150	120	112	164	146	128	196	155
120	126	100	113	90	98	127	80	137	94	107	89	98	134	101	105	104

## Sheet: Figure 3f
	Blood glucose (mg/dL)
TIme (min)	Control								L-GykKO
0	72	79	90	73	66	87	94	102	106	105	59	96	83	76	94	88
15	97	132	136	79	107	98	104	149	111	106	108	129	111	104	105	91
30	118	125	144	95	115	140	108	147	122	129	110	115	166	98	104	136
60	171	147	141	129	128	164	147	187	166	120	157	125	184	156	155	153
90	126	185	127	126	114	142	121	149	130	160	123	132	150	110	150	141
120	131	117	125	84	100	116	115	133	145	140	130	110	128	97	103	114

## Sheet: Figure 3g
	Liver [lactate]/[pyruvate] ratio
	Control	L-Pck1KO
	1.41579	2.01987
	6.5	2.43494
	8.72727	3.86845
	2.9078	1.16605
	7.94627	2.675
	5.00706	2.97647
	3.79623	1.66308

## Sheet: Figure 3h
	Liver [lactate]/[pyruvate] ratio
	Control	L-GykKO
	3.0576	2.84298
	5.05096	1.99432
	2.86164	2.80454
	2.56953	3.14871
	4.98544	2.07401
		2.70511
		2.2892

## Sheet: Figure 3i
	Glucose production rate relative to no substrate (%)
	EtOH (-)		EtOH (+)
	Control	L-Pck1KO	Control	L-Pck1KO
	341.872	783.665	286.942	339.428
	326.1	641.655	269.525	280.04
	304.097	798.828	284.482	199.584
	340.665	795.835	280.729	349.113
	285.52	814.902	256.342	339.617
	349.805	825.695	268.121	361.607

## Sheet: Figure 3j
	Glucose production rate relative to no substrate (%)
	EtOH (-)		EtOH (+)
	Control	L-GykKO	Control	L-GykKO
	144.308	261.121	129.166	171.726
	167.724	252.507	178.471	207.755
	173.674	273.958	170.571	170.498
	203.385	307.624	140.351	208.718
	134.831	261.26	86.5226	135.11
	181.983	270.019	134.841	178.382
