# Supplementary material for: Redox-dependent liver gluconeogenesis impacts different intensity exercise in mice
Source: Nat Metab. 2025 Sep 18;7(10):1991–2003. doi: 10.1038/s42255-025-01373-z (PMC12552127; doi:10.1038/s42255-025-01373-z)
Supplement: Supplementary file 6 — Statistical source data. [file 42255_2025_1373_MOESM6_ESM.xlsx]

## Sheet: Figure 4a
	Blood glucose (mg/dL)
TIme (min)	Ad-LacZ								Ad-LbNOX
0	74	68	73	70	85	58	68	84	88	74	71	84	74	51	59	64
15	142	149	134	124	120	115	84	119	144	140	145	159	139	115	92	128
30	152	158	176	128	136	125	114	145	179	187	232	160	158	137	144	164
60	145	113	128	94	127	88	84	103	145	96	129	124	87	101	97	132
120	104	85	89	70	75	70	88	85	61	71	81	87	61	61	68	86

## Sheet: Figure 4b
	Time until exhasution (min)
	Ad-LacZ	Ad-LbNOX
	31	49
	50	74
	58	59
	28	44
	48	57
	39	87
	37	37
	46	62

## Sheet: Figure 4c
	Blood glucose (mg/dL)
	Ad-LacZ								Ad-LbNOX
Pre	69	78	76	66	63	81	65	56	60	57	78	72	66	78	59	77
Post	74	76	93	72	74	69	79	85	81	80	102	94	88	108	113	86

## Sheet: Figure 4d
	Plasma lactate (mM)
	Ad-LacZ								Ad-LbNOX
Pre	3.477	2.559	2.813	2.744	4.724	3.582	2.938	2.535	3.683	2.76	2.373	2.082	3.394	3.01	3.255	2.432
Post	5.92833	5.35167	5.59167	5.27	7.325	7.20333	5.14	6.87167	3.456	3.531	3.899	3.619	3.596	5.559	4.52	4.567

## Sheet: Figure 4e
	Plasma glycerol (mM)
	Ad-LacZ								Ad-LbNOX
Pre	0.172752	0.448254	0.210096	0.189044	0.190326	0.246158	0.463264	0.210096	0.192522	0.247988	0.159938	0.155544	0.305468	0.245426	0.231514	0.275082
Post	0.26483	0.933172	0.325788	0.368258	0.172386	0.139436	0.195268	0.236822	0.27197	0.191608	0.174216	0.25641	0.166894	0.204238	0.175498	0.2187

## Sheet: Figure 4f
	Blood glucose (mg/dL)
TIme (min)	Ad-LacZ							Ad-LbNOX
0	76	75	68	68	72	96	55	72	76	68	66	77	79	93
15	151	131	124	140	123	165	173	110	181	135	173	143	125	176
30	158	161	148	155	146	156	172	160	196	176	194	206	199	227
60	135	133	111	141	103	108	109	144	150	126	152	154	154	143
120	98	101	69	90	107	86	105	115	127	105	96	106	119	143

## Sheet: Figure 4g
	Time until exhasution (min)
	Ad-LacZ	Ad-LbNOX
	351	617
	402	633
	318	507
	528	526
	507	525
	205	614
	188	659
	565	522

## Sheet: Figure 4h
	Blood glucose (mg/dL)
	Ad-LacZ								Ad-LbNOX
Pre	78	66	96	65	62	77	81	79	72	75	72	70	71	82	61	62
Post	80	69	61	68	80	70	67	90	87	83	86	87	91	89	63	91

## Sheet: Figure 4i
	Plasma lactate (mM)
	Ad-LacZ								Ad-LbNOX
Pre	2.973	2.934	2.633	2.966	2.79	3.146	2.447	2.993	3.805	3.34	3.26	2.672	3.572	2.267	2.451	2.474
Post	2.5285	3.917	4.426	3.077	3.057	3.688	2.818	3.646	4.5016	3.92	2.9512	2.1672	2.8352	3.2384	2.968	2.5224

## Sheet: Figure 4j
	Plasma glycerol (mM)
	Ad-LacZ								Ad-LbNOX
Pre	0.209188	0.158989	0.277605	0.173175	0.2039	0.306734	0.294565	0.18753	0.143039	0.204487	0.19391	0.214645	0.364069	0.150594	0.318822	0.156806
Post	0.397052	0.3853	0.378582	0.44511	0.420978	0.356548	0.297995	0.403558	0.274996	0.311932	0.334094	0.331576	0.357096	0.152268	0.32738	0.33527

[truncated: 8 more sheets: Figure 4k, Figure 4l, Figure 4m, Figure 4n, Figure 4o, Figure 4p, Figure 4q, Figure 4r]
