# Supplementary material for: Redox-dependent liver gluconeogenesis impacts different intensity exercise in mice
Source: Nat Metab. 2025 Sep 18;7(10):1991–2003. doi: 10.1038/s42255-025-01373-z (PMC12552127; doi:10.1038/s42255-025-01373-z)
Supplement: Supplementary file 7 — Statistical source data. [file 42255_2025_1373_MOESM7_ESM.xlsx]

## Sheet: Extended Data Figure 1a
	Plasma lactate (mM)
	Sedenatary							Exercise
Pre	4.95846	2.69615	3.02846	3.26	3.05923	3.10462	2.40308	3.83231	3.55923	3.34077	3.99308	2.58385	1.52923	2.29385
Post	3.10769	3.15154	3.11231	4.02769	3.41077	4.88846	1.88308	11.3085	6.05846	6.60615	7.51615	5.80923	6.38846	6.83462

## Sheet: Extended Data Figure 1b
	Plasma glycerol (mM)
	Sedenatary							Exercise
Pre	0.4392	0.555732	0.2709	0.222575	0.304568	0.227219	0.220544	0.266474	0.356013	0.332794	0.261685	0.275181	0.534293	0.286356
Post	0.408256	0.403612	0.322708	0.418995	0.284904	0.363559	0.207918	0.341283	0.428791	0.340921	0.318935	0.345492	0.346725	0.403395

## Sheet: Extended Data Figure 1c
	Blood glucose (mg/dL)
	Sedenatary							Exercise
Pre	44	66	62	56	67	86	75	66	68	61	48	71	62	71
Post	62	70	71	66	88	59	82	70	74	59	64	90	60	65

## Sheet: Extended Data Figure 1d
	Plasma lactate (mM)
	Sedenatary							Exercise
Pre	3.13923	2.96692	3.39462	3.16769	4.35615	2.26231	2.90846	3.81692	1.45	2.35846	2.78077	3.78769	2.23154	2.68692
Post	2.56933	4.798	4.07267	4.50667	3.21533	2.554	4.08267	3.12133	1.93923	4.11154	4.28769	3.53077	3.23846	5.49308

## Sheet: Extended Data Figure 1e
	Plasma glycerol (mM)
	Sedenatary							Exercise
Pre	0.32786	0.501278	0.227001	0.195728	0.215319	0.188327	0.256098	0.253776	0.283922	0.272787	0.239482	0.244561	0.211836	0.21278
Post	0.310953	0.219963	0.276052	0.259363	0.34317	0.353474	0.302101	0.551711	0.36297	0.496151	0.410427	0.423591	0.370519	0.44111

## Sheet: Extended Data Figure 1f
	Blood glucose (mg/dL)
	Sedenatary							Exercise
Pre	71	73	65	79	73	68	76	80	72	76	66	68	69	78
Post	68	66	79	66	59	92	59	54	57	66	67	70	91	72
