# Supplementary material for: Redox-dependent liver gluconeogenesis impacts different intensity exercise in mice
Source: Nat Metab. 2025 Sep 18;7(10):1991–2003. doi: 10.1038/s42255-025-01373-z (PMC12552127; doi:10.1038/s42255-025-01373-z)
Supplement: Supplementary file 8 — Statistical source data. [file 42255_2025_1373_MOESM8_ESM.xlsx]

## Sheet: Extended Data Figure 2e
	Body weight (g)
	Control	L-Pck1KO
	26.4	27.3
	25.1	23
	25.6	23.6
	22.2	25.9
	21.9	25.1
	25.7	22.7
	24.7	23.4

## Sheet: Extended Data Figure 2f
	Liver weight (g)
	Control	L-Pck1KO
	1.11	1.92
	1.09	1.59
	1.08	1.79
	0.97	1.69
	0.93	1.73
	1.09	1.61
	1.09	1.78

## Sheet: Extended Data Figure 2g
	epididymal WAT weight (g)
	Control	L-Pck1KO
	0.29	0.17
	0.11	0.045
	0.25	0.24
	0.22	0.18
	0.2	0.23
	0.24	0.2
	0.17	0.37

## Sheet: Extended Data Figure 2h
	Gastrocnemius weight (g)
	Control	L-Pck1KO
	0.302	0.289
	0.3	0.232
	0.29	0.25
	0.245	0.297
	0.247	0.262
	0.267	0.246
	0.281	0.251

## Sheet: Extended Data Figure 2i
	Blood glucose (mg/dL)
	Control	L-Pck1KO
	65	56
	80	66
	70	68
	87	63
	71	65
	90	101
	72	87

## Sheet: Extended Data Figure 2j
	Liver glycogen (mg/g tissue)
	Control	L-Pck1KO
	0.356967	0.082377
	3.82595	0
	3.9184	0.210519
	0.393579	3.63832
	0.283743	3.89918
	0	0.594945
	0.210519	0.173907

## Sheet: Extended Data Figure 2k
	Body weight (g)
	Control	L-GykKO
	26.9	24.1
	26.9	28.1
	26	29.8
	27.9	25.1
	24.7	27.6
	23.7	26.1

## Sheet: Extended Data Figure 2l
	Liver weight (g)
	Control	L-GykKO
	1.43	1.17
	1.25	1.3
	1.23	1.41
	1.1	1.15
	1.26	1.27
	1	1.18

## Sheet: Extended Data Figure 2m
	epididymal WAT weight (g)
	Control	L-GykKO
	0.23	0.21
	0.19	0.25
	0.19	0.18
	0.2	0.29
	0.24	0.34
	0.18

## Sheet: Extended Data Figure 2n
	Gastrocnemius weight (g)
	Control	L-GykKO
	0.29	0.26
	0.28	0.33
	0.28	0.31
	0.33	0.29
	0.28	0.3
	0.28	0.3

[truncated: 2 more sheets: Extended Data Figure 2o, Extended Data Figure 2p]
