# Supplementary material for: Redox-dependent liver gluconeogenesis impacts different intensity exercise in mice
Source: Nat Metab. 2025 Sep 18;7(10):1991–2003. doi: 10.1038/s42255-025-01373-z (PMC12552127; doi:10.1038/s42255-025-01373-z)
Supplement: Supplementary file 9 — Statistical source data. [file 42255_2025_1373_MOESM9_ESM.xlsx]

## Sheet: Extended Data Figure 3a
	Plasma alanine (μM)
	Control								L-Pck1KO
Pre	223.14	290	508.61	396.23	437.48	377.26	523.79	397.17	464.99	318.93	420.995	373.46	573.58	293.905	565.05	391.83
Post	730.8	525	602.76	824.7	750.72	403.6	373.24	291.43	500.34	577.16	587.81	630.28	477.79	748.82	549.4	475.89

## Sheet: Extended Data Figure 3b
	Plasma fatty acids (mM)
	Control									L-Pck1KO
Pre	0.914	0.821	1.071	1.041	0.755	1.401	1.107	1.276	1.625	0.813	0.748	1.101	1.113	0.926	0.731	0.93
Post	0.464	0.558	0.73	0.69	0.339	0.745	0.7	0.871	1.055	0.542	0.535	0.748	0.653	0.553	0.518	0.852

## Sheet: Extended Data Figure 3c
	Plasma total ketone body (mM)
	Control							L-Pck1KO
Pre	3.07452	1.16935	3.35797	2.16565	2.95788	3.21516	2.27214	1.27334	0.55874	1.51984	3.87409	1.1862
Post	5.55841	2.44374	2.86614	2.60833	1.91549	3.32294	2.8247	1.89776	2.11185	3.56884	1.43427	2.42975

## Sheet: Extended Data Figure 3d
	Plasma alanine (μM)
	Control								L-GykKO
Pre	172.28	646.49	483.52	218.3	199.35	827.87	170.92	350.05	393.28	266.04	475.4	558.42	367.12	362.6	340.94	470.88
Post	931.19	163.18	171.3	468.18	574.75	228.14	210.63	278.68	981.27	401.03	225.97	162.8	184.01	834.64	342.83	208.37

## Sheet: Extended Data Figure 3e
	Plasma fatty acids (mM)
	Control									L-GykKO
Pre	1.018	1.556	1.17	1.151	1.11	1.511	0.808	0.756	1.03	0.681	1.032	0.905	0.692	0.913	0.814	1.046	1.235	0.946	1.116
Post	1.053	2.624	0.915	0.996	1.261	1.256	0.809	0.991	0.745	0.829	1.541	0.753	0.594	1.259	0.871	1.025	1.877	0.997	0.799

## Sheet: Extended Data Figure 3f
	Plasma total ketone body (mM)
	Control								L-GykKO
Pre	3.9716	6.47348	3.7123	4.05465	5.77946	3.15743	2.4979	4.14455	2.79826	2.90757	1.32827	3.69862	9.12594	3.38347	5.08564
Post	3.2202	19.6915	3.70368	3.45925	3.91728	7.98021	3.22441	1.8245	4.01658	6.52227	2.78217	4.98141	15.4661	3.20265	4.01919

## Sheet: Extended Data Figure 3g
	Plasma alanine (μM)
	Control							L-Pck1KO
Pre	544.2	539.88	633.48	384.76	493.96	81.46	363.98	252.61	420.3	481.82	466.66	423.32	345.33	376.31	524.71
Post	419.86	1164.68	491.36	337.1	305.9	256.5	192.38	508.68	430.7	349.67	336.67	483.54	444.56	559.59	467.955

## Sheet: Extended Data Figure 3h
	Plasma fatty acids (mM)
	Control												L-Pck1KO
Pre	1.298	0.789	0.719	0.965	0.957	1.048	1.012	1.177	0.986	0.761	1.489	1.015	1.895	1.034	1.203	0.832	1.057	0.942	1.348	1.234	1.465	1.057	0.914	0.915
Post	1.48	1.379	0.978	0.745	1.28	1.505	0.801	1.201	0.659	1.121	1.006	1.025	1.203	1.003	1.215	1.003	1.381	1.304	1.126	0.811	0.983	1.043	1.129	0.995

## Sheet: Extended Data Figure 3i
	Plasma total ketone body (mM)
	Control							L-Pck1KO
Pre	2.33859	1.81454	2.43839	1.22982	3.0085	2.46225	3.99818	4.22577	1.20536	0.388568	0.864253	0.707406
Post	0.802698	2.2372	1.0852	1.85524	2.31427	1.47147	1.3256	2.6355	1.29646	0.228956	1.75122	4.24281

## Sheet: Extended Data Figure 3j
	Plasma alanine (μM)
	Control								L-GykKO
Pre	393.58	411.62	390.32	453.46	442.93	423.39	464.47	393.83	464.98	403.6	388.06	400.85	337.46	379.55	342.21	315.42
Post	551.91	554.92	547.91	279.835	531.62	588.24	603.52	614.29	407.105	545.64	452.2	594.25	457.97	450.94	399.59	474.25

[truncated: 2 more sheets: Extended Data Figure 3k, Extended Data Figure 3l]
