# Supplementary material for: Redox-dependent liver gluconeogenesis impacts different intensity exercise in mice
Source: Nat Metab. 2025 Sep 18;7(10):1991–2003. doi: 10.1038/s42255-025-01373-z (PMC12552127; doi:10.1038/s42255-025-01373-z)
Supplement: Supplementary file 10 — Statistical source data. [file 42255_2025_1373_MOESM10_ESM.xlsx]

## Sheet: Extended Data Figure 4a
	Relative expression levels (normalised to Hmbs expression levels)
	Control							L-Pck1KO
Gyk	1.02476	0.79136	1.08448	1.13817	1.06993	0.980255	0.911042	2.86707	1.6397	2.0603	2.24967	1.95781	1.40785	2.4441
Fbp1	0.846092	0.937929	1.01138	1.00218	0.918988	0.941949	1.34148	0.808542	1.01969	1.00758	1.19447	0.725898	0.757084	1.26889
Pcx	1.24024	0.932514	0.851337	1.42885	0.626887	1.18037	0.7398	0.921698	0.552994	1.2835	0.598156	0.655686	0.355478	1.35129
Pck2	0.747312	1.19705	1.19092	0.884806	0.901148	1.10133	0.977436	2.16339	1.00399	0.961367	1.421	0.941382	1.05775	1.33454

## Sheet: Extended Data Figure 4b
	Relative expression levels (normalised to Hmbs expression levels)
	Control						L-GykKO
Pck1	0.895	0.954	0.697	1.08	0.556	1.82	1.57	1.69	1.08	1.1	0.953	1.15
Fbp1	1.27	1.1	0.986	0.894	0.782	0.961	1.02	1.22	0.893	0.827	0.967	0.804
Pcx	1.17	0.192	0.639	0.377	1.16	2.47	2.69	1.35	0.447	0.526	0.599	1.32
Pck2	0.719	1.13	1.24	1.19	0.944	0.778	0.811	0.943	1.13	0.614	0.623	0.675

## Sheet: Extended Data Figure 4c
	Relative intensity (normalised to GAPDH intensity)
	Liver GYK			Liver FBP1			Liver PC
	Control	L-Pck1KO		Control	L-Pck1KO		Control	L-Pck1KO
	1.01205	1.25784		1.38352	0.718379		1.29601	0.946561
	1.12841	1.40332		1.25021	0.997127		1.30167	0.904179
	1.18922	1.26467		1.17891	0.930306		1.08306	0.685262
	0.957239	1.27992		0.921007	0.900725		0.834459	0.827815
	1.03327	1.40941		0.831647	0.895846		0.818119	0.88509
	0.868214	1.72151		0.820559	0.696632		0.767213	1.06534
	0.811598	1.85783		0.614147	1.0488		0.89947	1.18937

## Sheet: Extended Data Figure 4d
	Relative intensity (normalised to GAPDH intensity)
	Liver PCK1			Liver FBP1			Liver PC
	Control	L-GykKO		Control	L-GykKO		Control	L-GykKO
	0.846587	0.913495		0.818092	1.17638		0.783262	0.931432
	0.975429	1.19947		0.752141	1.17035		1.06044	0.861236
	1.23201	1.14424		1.0121	1.08548		1.12025	0.952863
	1.18817	1.02686		1.24675	0.925327		1.1798	0.96641
	0.7578	0.93274		1.17092	0.910251		0.856238	0.853433
		1.19837			1.35396			1.28177
		0.931188			0.923146			0.875899

## Sheet: Extended Data Figure 4e
	Blood glucose (mg/dL)
TIme (min)	Control							L-Pck1KO
0	70	79	60	77	90	86	86	85	71	77	72	67	64
15	152	89	137	145	106	126	176	52	78	79	58	70	68
30	191	155	187	164	175	170	226	69	91	96	87	75	81
60	167	107	137	131	129	143	165	52	84	90	81	98	104
120	105	80	101	90	92	81	110	79	104	101	100	90	78

## Sheet: Extended Data Figure 4f
	Blood glucose (mg/dL)
TIme (min)	Control					L-Pck1KO
0	90	76	86	81	74	78	79	56	63	74	64	62
15	155	162	117	148	128	111	92	73	81	83	73	87
30	155	182	196	177	183	107	106	78	73	89	82	86
60	158	118	121	172	125	113	96	79	63	113	87	86
120	97	106	117	122	106	105	56	72	81	85	105	54

## Sheet: Extended Data Figure 4g
	Blood glucose (mg/dL)
TIme (min)	Control					L-Pck1KO
0	68	77	74	73	73	68	65	58	70	70	80	64
15	123	126	115	124	117	107	97	104	93	91	90	95
30	125	138	143	133	143	92	114	88	87	86	111	104
60	144	160	142	134	140	99	121	99	86	85	83	85
120	119	164	109	113	110	110	117	124	114	86	102	112

## Sheet: Extended Data Figure 4h
	Blood glucose (mg/dL)
TIme (min)	Control								L-GykKO
0	86	90	95	72	82	113	98	100	101	85	92	101	95	84	118	116
15	130	126	206	139	117	188	123	115	124	122	113	162	126	99	140	159
30	197	175	225	197	167	207	175	174	151	144	141	165	153	155	143	188
60	166	180	174	163	115	187	180	152	146	144	166	178	166	173	178	172
120	115	122	111	89	107	125	91	85	96	127	110	112	125	115	110	128

## Sheet: Extended Data Figure 4i
	Blood glucose (mg/dL)
TIme (min)	Control						L-GykKO
0	94	78	61	120	75	60	83	77	87	101	97	71
15	148	133	109	153	157	209	143	135	144	190	165	150
30	114	167	111	139	162	184	193	132	135	180	162	122
60	89	145	94	124	119	132	172	110	128	134	140	127
120	78	121	77	147	104	98	103	102	113	111	102	126

## Sheet: Extended Data Figure 4j
	Liver [NADH]/[NAD+] ratio
	Control	L-Pck1KO
	0.726089	0.259909
	0.318646	0.316019
	0.0913697	0.425934
	1.22139	0.44988
	0.365917	1.32939
	0.184945	0.924175
	0.43116	0.700099

[truncated: 5 more sheets: Extended Data Figure 4k, Extended Data Figure 4l, Extended Data Figure 4m, Extended Data Figure 4n, Extended Data Figure 4o]
