# Supplementary material for: Redox-dependent liver gluconeogenesis impacts different intensity exercise in mice
Source: Nat Metab. 2025 Sep 18;7(10):1991–2003. doi: 10.1038/s42255-025-01373-z (PMC12552127; doi:10.1038/s42255-025-01373-z)
Supplement: Supplementary file 11 — Statistical source data. [file 42255_2025_1373_MOESM11_ESM.xlsx]

## Sheet: Extended Data Figure 5b
	Liver [lactate]/[pyruvate] ratio
	Ad-LacZ	Ad-LbNOX
	6.59333	0.863077
	6.86	1.02737
	5.01	0.877143
	3.06857	2.855
	6.74667	1.12421
	7.55484	2.39259
	1.50244	2.09697

## Sheet: Extended Data Figure 5c
	Liver [lactate] (μmol/g tissue)
	Ad-LacZ	Ad-LbNOX
	0.409802	0.228215
	0.279213	0.397037
	0.203915	0.503971
	0.436903	0.468677
	0.411682	0.434462
	0.476616	0.132559
	0.125294	0.143244

## Sheet: Extended Data Figure 5d
	Liver [pyruvate] (μmol/g tissue)
	Ad-LacZ	Ad-LbNOX
	0.062154	0.26442
	0.0407016	0.38646
	0.0407016	0.57456
	0.14238	0.16416
	0.06102	0.38646
	0.0630875	0.055404
	0.083394	0.06831

## Sheet: Extended Data Figure 5e
	Liver [NADH]/[NAD+] ratio
	Ad-LacZ	Ad-LbNOX
	0.532668	0.397152
	0.320715	0.212121
	0.396279	0.34375
	0.537698	0.588674
	0.351256	0.267383
	0.470291	0.303528
	0.421511	0.269479

## Sheet: Extended Data Figure 5f
	Body weight (g)
	Ad-LacZ	Ad-LbNOX
	25.1	25.3
	26.3	28.9
	23.5	25
	25.5	24.9
	24.3	26.4
	25.8	26
	24.2	24

## Sheet: Extended Data Figure 5g
	epididymal WAT weight (g)
	Ad-LacZ	Ad-LbNOX
	0.431	0.272
	0.337	0.563
	0.224	0.275
	0.245	0.283
	0.241	0.318
	0.196	0.368
	0.255	0.35

## Sheet: Extended Data Figure 5h
	Gastrocnemius weight (g)
	Ad-LacZ	Ad-LbNOX
	0.289	0.306
	0.312	0.323
	0.289	0.281
	0.321	0.283
	0.28	0.305
	0.293	0.319
	0.291	0.283

## Sheet: Extended Data Figure 5i
	Blood glucose (mg/dL)
	Ad-LacZ	Ad-LbNOX
	62	58
	58	77
	63	52
	71	72
	69	68
	57	58
	61	61

## Sheet: Extended Data Figure 5j
	Liver glycogen (mg/g tissue)
	Ad-LacZ	Ad-LbNOX
	1.33375	2.30518
	4.71035	1.50063
	3.99191	1.52758
	0.264979	5.22267
	4.93026	2.32029
	1.74182	1.77324
	1.30018	3.04958

## Sheet: Extended Data Figure 5k
	Relative intensity (normalised to GAPDH intensity)
	Liver GYK			Liver PCK1			Liver FBP1			Liver PC
	Ad-LacZ	Ad-LbNOX		Ad-LacZ	Ad-LbNOX		Ad-LacZ	Ad-LbNOX		Ad-LacZ	Ad-LbNOX
	1.14566	1.83189		0.715738	1.28065		1.12138	1.29931		0.768596	0.967542
	1.39665	1.50733		0.684656	0.697711		1.16349	1.07963		0.92684	1.17957
	1.32762	1.28484		0.892562	1.01524		0.989814	0.767703		1.03303	1.21696
	0.697421	0.902981		1.26009	1.11312		1.13242	0.637099		1.08124	1.04318
	0.362075	0.685168		1.10875	1.37279		0.978686	0.653348		1.17056	1.2059
	0.737634	0.361293		1.263	1.65473		0.809878	0.823719		1.09496	0.878842
	1.33294	1.11352		1.0752	2.19589		0.804339	0.870791		0.924765	0.930148

[truncated: 9 more sheets: Extended Data Figure 5l, Extended Data Figure 5m, Extended Data Figure 5n, Extended Data Figure 5o, Extended Data Figure 5p, Extended Data Figure 5q, Extended Data Figure 5r, Extended Data Figure 5s, Extended Data Figure 5t]
