# Supplementary material for: Redox-dependent liver gluconeogenesis impacts different intensity exercise in mice
Source: Nat Metab. 2025 Sep 18;7(10):1991–2003. doi: 10.1038/s42255-025-01373-z (PMC12552127; doi:10.1038/s42255-025-01373-z)
Supplement: Supplementary file 12 — Statistical source data. [file 42255_2025_1373_MOESM12_ESM.xlsx]

## Sheet: Extended Data Figure 6a
	Gastrocnemius glycogen (mg/g tissue)
	Sedentary		Exercise
	Control	L-Pck1KO	Control	L-Pck1KO
	0.334666	0.545292	0.6737	0.249195
	0.801025	1.20431	0.237946	0.0724334
	0.672144	0.53929	0.244672	0
	1.36646	0.554481	0.0185846	0
	0.437465	1.05093	0.222536	0.14475
	0.429624	0.367533	0.161508	0.137052
	0.462944	0.681398	0.0905904	0.0808315
	0.298106		0.220437
	0.350024		0.17509

## Sheet: Extended Data Figure 6b
	Gastrocnemius glycogen (mg/g tissue)
	Sedentary		Exercise
	Control	L-GykKO	Control	L-GykKO
	1.03226	0.859041	0.0365246	0.108627
	0.37712	0.0629343	0.105114	0.094679
	0.363332	0.231608	0.213452	0.0806744
	0.323463	0.337805	0.156383	0.360126
	0.749801	0.0926868	0.0504344	0
	0.649949	0.312129	0.078627	0.0464321
	0.689226	1.17081	0.297896	0.0621676
	0.621279	1.0154	0.0717896	0.31106
	1.44056	0.731894		0.163613
		0.0479134		0.101555
		0.333274		0.0710548

## Sheet: Extended Data Figure 6c
	Gastrocnemius glycogen (mg/g tissue)
	Sedentary		Exercise
	Control	L-Pck1KO	Control	L-Pck1KO
	0.661186	0.562099	0.0806371	0.0295417
	0.684104	1.0376	0.0492362	0.0596419
	1.77576	0.69442	0.088095	0.100346
	0.0533009	0.107215	0.25624	0.0477871
	1.15773	1.30153	0.0829629	1.00202
	0.79803	0.570765	0	1.37716
	0.546196	1.7789	0.0643853	1.28419
	0.492065	1.93351	0.0472781	0.324952
	1.09118	0.4618	0.248259	0.317261

## Sheet: Extended Data Figure 6d
	Gastrocnemius glycogen (mg/g tissue)
	Sedentary		Exercise
	Control	L-GykKO	Control	L-GykKO
	1.11038	0.609872	0	0.244406
	0.339452	0.732439	0.138879	0.255307
	1.16718	0	0.271113	0.0493836
	0.66876	1.45046	0.0391193	0.164492
	0.290164	0.697687	0.479121	0
		0.790311	0	0.675121
		0.5346		0.357427
				0.389712
				0.34669

## Sheet: Extended Data Figure 6e
	Gastrocnemius ATP (μmol/g tissue)
	Sedentary		Exercise
	Control	L-Pck1KO	Control	L-Pck1KO
	7.07008	4.65095	7.32573	4.35035
	8.47247	7.72138	8.15622	5.55275
	6.57145	7.47494	6.98617	3.79647
	6.79999	7.61242	7.33965	4.03305
	4.73723	6.86004	6.1957	4.17778
	4.74002	7.80168	7.40923	1.65608
	7.15317	8.78698	4.33643	5.15752
	8.5671		7.07523
	9.34643		7.14482

## Sheet: Extended Data Figure 6f
	Gastrocnemius ATP (μmol/g tissue)
	Sedentary		Exercise
	Control	L-GykKO	Control	L-GykKO
	6.71403	7.43512	5.52922	6.90853
	6.26443	6.72003	6.29517	5.60701
	6.62239	7.01325	6.27422	6.86963
	7.00378	6.34005	5.54118	7.4441
	6.98034	7.02821	5.58906	6.77389
	6.38792	6.27422	5.97502	5.48434
	5.75661	6.30414	6.67515	6.95939
	6.6213	6.732	5.80747	6.06478
	6.48666	5.93014		6.14258
		6.55248		6.03786
		6.57043		6.63925

## Sheet: Extended Data Figure 6g
	Gastrocnemius ATP (μmol/g tissue)
	Sedentary		Exercise
	Control	L-Pck1KO	Control	L-Pck1KO
	7.1706	8.28301	4.96619	8.69026
	8.27695	8.24229	7.29656	6.76487
	7.28525	7.78526	7.07031	7.71512
	7.02895	7.42779	7.01375	7.59974
	7.35319	7.40516	7.45268	7.3667
	7.2954	7.54544	7.24453	7.14045
	7.602	6.7332	7.24905	8.01378
	7.62689	7.76264	7.09294	6.64496
	7.36281	7.24905	6.45944	7.47304

## Sheet: Extended Data Figure 6h
	Gastrocnemius ATP (μmol/g tissue)
	Sedentary		Exercise
	Control	L-GykKO	Control	L-GykKO
	6.09	5.94946	4.21392	6.44469
	6.35992	6.148	4.87869	6.70569
	6.42238	6.148	5.19546	4.08002
	6.21715	5.40962	6.42238	6.43131
	5.57157	5.90038	5.48546	6.22608
		6.54954	5.97623	5.42969
		5.37392		5.8
				5.59923
				6.235

## Sheet: Extended Data Figure 6i
	Gastrocnemius Pi (μmol/g tissue)
	Sedentary		Exercise
	Control	L-Pck1KO	Control	L-Pck1KO
	12.4912	15.4263	25.6868	38.0315
	11.6499	15.8062	25.6896	33.1862
	16.1478	14.5444	27.1386	35.6801
	13.8789	15.2838	23.6739	38.4145
	17.6441	14.1471	27.9402	38.3699
	13.9924	16.7623	21.8302	34.4688
	15.2215	12.1042	16.2725	40.2849
	15.5689		33.3733
	14.4288		11.9973

## Sheet: Extended Data Figure 6j
	Gastrocnemius Pi (μmol/g tissue)
	Sedentary		Exercise
	Control	L-GykKO	Control	L-GykKO
	11.0602	15.699	28.0949	24.4776
	14.603	15.7619	20.7256	22.7452
	12.481	12.8716	25.2136	29.6567
	7.54253	11.6688	21.1475	28.3103
	14.1372	11.4983	17.5571	22.7901
	13.6884	8.50925	20.6448	24.9623
	11.1841	14.3885	15.6362	28.2205
	14.3616	15.2951	16.4754	29.3515
	14.2988	14.4155		32.2238
		15.0168		28.9835
		4.98168		26.1381

[truncated: 2 more sheets: Extended Data Figure 6k, Extended Data Figure 6l]
