# Supplementary material for: Redox-dependent liver gluconeogenesis impacts different intensity exercise in mice
Source: Nat Metab. 2025 Sep 18;7(10):1991–2003. doi: 10.1038/s42255-025-01373-z (PMC12552127; doi:10.1038/s42255-025-01373-z)
Supplement: Supplementary file 13 — Statistical source data. [file 42255_2025_1373_MOESM13_ESM.xlsx]

## Sheet: Extended Data Figure 7a
	Relative expression levels (normalised to Gapdh)
	Sedentary												Exercise
	Control							L-Pck1KO					Control								L-Pck1KO
Slc27a1	1.03354	0.859762	0.949513	1.00533	1.06927	1.08893	0.99366	0.803902	0.776145	0.754704	1.08793	0.883879	1.22395	0.712658	1.32355	0.846374	1.15007	0.845163	0.971025	0.897477	1.26307	1.22015	0.96098	1.17129	0.962215	0.732609	0.832372	0.805287
Cd36	1.13735	0.803667	0.993562	1.02821	1.14159	1.12462	0.770986	1.18694	1.59047	1.03927	1.54052	1.30141	1.04405	0.775711	1.6407	1.1267	1.35125	1.10828	1.17457	1.41839	2.15474	1.80632	1.34834	1.32833	1.46414	1.37398	1.31615	1.49563
Cpt1b	1.08021	0.945778	0.986572	0.948199	1.05205	1.05389	0.933305	0.839911	0.863109	0.828505	1.08878	0.871788	1.15413	0.843663	1.23554	0.895811	0.960675	0.796007	0.79466	0.717502	0.933508	0.878776	0.851927	0.949428	0.805926	0.69955	0.814567	0.673349
Ndufa2	0.947098	0.944258	0.943389	0.915925	1.15971	1.06208	1.02754	0.678618	1.34018	0.973724	1.08384	0.870212	1.04851	1.05072	1.09017	1.02681	1.22439	1.1457	1.03478	0.948923	1.36714	1.09003	1.20447	0.932348	1.29561	1.20896	1.08744	0.857444
Uqcrc2	1.06882	0.893	1.00578	0.886518	1.0931	1.13727	0.915513	0.928819	1.10779	0.895685	1.16529	0.855018	1.13134	0.932705	1.24774	0.979027	1.1693	0.980328	1.01078	0.864667	1.22098	0.948713	0.923777	0.835843	0.990153	0.84755	0.828257	0.859454
Cycs	1.05717	1.05971	0.951263	1.0049	0.935606	1.04618	0.945168	0.879227	1.20782	0.913195	1.22243	0.89671	1.02142	0.933337	1.1096	0.951565	1.042	1.21182	1.13005	0.969969	1.33126	1.02748	0.986715	0.889734	1.12192	0.955972	0.923878	0.773682
Cox4i1	1.18778	0.975178	0.868605	0.936099	1.03139	1.08048	0.920478	0.917099	1.09342	0.840357	1.45004	0.820383	1.02138	1.21267	1.35352	0.886918	0.853867	0.913351	0.921492	0.946671	1.21803	0.888748	0.927594	0.836416	1.14976	1.02498	0.928506	0.814807
Atp5b	1.10437	0.883256	1.00716	1.00106	1.1044	1.03963	0.860134	0.909261	1.12709	0.922114	1.18673	0.838623	1.05338	0.939066	1.39451	1.01441	1.11166	1.06714	1.02931	1.06797	1.2626	1.12366	1.10971	1.06234	1.17413	1.13594	1.02779	0.929483

## Sheet: Extended Data Figure 7b
	Relative expression levels (normalised to Gapdh)
	Sedentary															Exercise
	Control								L-GykKO							Control									L-GykKO
Slc27a1	0.881274	1.12898	0.584447	1.16734	0.666406	0.617194	1.63155	1.32281	0.929755	0.769759	1.10834	0.776491	0.582023	1.17968	0.953175	1.11599	1.59292	1.19925	0.7734	1.07283	1.02649	0.938727	0.868868	0.793892	1.45382	1.14873	0.850838	1.01703	1.16005	0.514938	1.0372	0.779914	1.50063	1.63471
Cd36	0.69457	1.03763	0.574705	1.08818	0.854533	0.706413	1.94294	1.10103	1.00705	0.971898	1.00037	0.757804	0.567066	1.3098	1.19291	1.02821	2.26173	1.1653	0.890963	0.88301	0.901055	1.06077	0.857452	0.85205	1.24403	1.39472	0.719777	1.15605	1.08691	0.555527	1.03561	0.96019	1.50075	1.73858
Cpt1b	1.07476	1.28884	0.680328	1.19001	0.565611	0.577713	1.32625	1.29649	0.886716	0.62425	1.02233	0.766383	0.521263	0.996904	0.868785	1.00308	1.77288	1.24155	0.939239	1.02459	0.839102	0.922603	0.979237	0.918984	1.33278	1.07667	0.700323	0.896612	0.922098	0.599873	0.981355	0.631066	1.2959	1.61072
Ndufa2	0.648976	0.745905	0.661099	1.33518	0.655978	0.531028	2.53186	0.889974	1.27888	1.6803	0.702998	0.974643	0.891503	0.867775	0.844024	1.80605	1.04345	0.856245	0.60801	0.660181	0.772312	0.946409	0.605463	0.352694	0.789166	0.739948	0.724117	0.795042	0.683072	0.609353	0.681192	0.702869	1.19482	1.47524
Uqcrc2	0.825211	0.963308	0.71272	1.21193	0.613061	0.66452	1.85381	1.15544	1.10365	0.966357	0.912001	0.891133	0.804491	1.10692	1.0367	1.38995	0.00287821	1.13237	0.713615	0.90289	0.674705	1.02657	0.946319	0.927025	1.19143	0.98725	0.926598	1.06666	0.986629	0.716978	0.899169	0.817601	1.42878	1.72772
Cycs	0.674291	0.774962	0.636721	1.3161	0.665737	0.620563	2.50284	0.808782	0.823538	1.26191	0.894486	0.940555	0.835591	0.876686	1.05075	1.56562	1.44622	1.04241	0.742261	0.79511	0.810273	1.06928	0.351212	0.727862	1.01944	0.774981	0.749283	0.927363	0.709663	0.635493	0.786918	0.751689	1.39404	1.72264
Cox4i1	0.818615	0.758344	0.677994	1.20306	0.488012	0.550126	2.61013	0.893717	1.30839	1.87674	0.718987	0.959792	0.831097	0.828065	0.88748	2.14668	1.13924	0.89566	0.781682	0.774951	0.74653	1.022	0.770765	0.718442	0.848956	0.755427	0.771115	0.726816	0.689138	0.571589	0.649055	0.53657	1.27583	1.5337
Atp5b	0.744949	0.845707	0.676961	1.19707	0.626833	0.611384	2.04455	1.25255	1.13399	0.991495	1.03073	0.835721	0.796138	0.972618	0.931239	1.28077	1.37948	1.17597	0.866756	0.91795	0.979381	1.08472	0.896111	0.958029	1.03676	1.06085	0.901637	0.99277	1.04096	0.748896	0.901173	0.88442	1.59801	2.30169

## Sheet: Extended Data Figure 7c
	Relative expression levels (normalised to Gapdh)
	Sedentary																							Exercise
	Control											L-Pck1KO												Control
Slc27a1	1.09867	0.873114	0.782364	0.989746	1.08195	1.03724	1.24935	0.648678	1.48194	0.858952	0.897985	1.0623	0.926732	0.920386	0.859261	0.889092	1.55322	1.53241	0.746466	0.785314	0.995579	0.799512	0.9392	1.40864	1.03881	0.994473	0.955908	1.043	1.01087	0.758766	0.837644	0.720826	0.996172	0.846435	0.913978	0.929033	0.587483	1.02192	1.23064	1.22485	0.817304	0.86385	0.679394	0.742468	0.924138	0.999996	0.803334
Cd36	1.31615	0.790132	0.614348	0.73777	1.06789	0.816891	1.30279	0.634186	1.99983	0.948538	0.77148	1.07111	1.28052	1.4108	1.39289	1.30753	2.09473	2.63401	1.38506	1.91982	1.25952	1.62397	1.73635	1.8242	1.14531	0.985397	0.945989	1.09214	0.948924	1.11931	0.988304	1.33919	1.03208	0.881614	1.10058	1.34041	1.16598	1.73357	2.55152	2.11764	1.32668	1.56088	1.20317	1.21803	2.02827	1.66456	1.70155
Cpt1b	1.04667	0.8086	0.850122	0.888413	1.14332	0.922126	1.10341	0.636187	1.65448	1.01169	0.934984	1.04492	0.867737	1.02645	0.810535	1.00109	1.05721	1.88393	0.821335	0.822362	1.22494	0.876136	0.966098	1.19848	1.08278	0.950566	1.02453	1.1573	1.09409	0.95543	1.05018	1.07832	1.10661	1.12276	1.15391	0.978282	0.831706	0.979319	1.11616	1.18414	0.895926	0.973312	0.763472	0.923406	0.972853	1.04309	0.864628
Ndufa2	1.02882	1.25478	0.837211	0.83903	0.722446	0.893049	0.767232	1.43374	1.0065	1.08258	1.1346	0.754072	0.727265	0.758298	0.763521	0.744154	0.843433	1.72323	0.832665	0.759101	0.918525	0.799616	1.111	1.07443	1.02548	0.723183	0.715627	0.741041	0.826984	0.817967	1.19304	1.49733	1.05598	0.886085	0.948327	0.853327	0.713647	0.721258	0.826816	0.802741	0.774694	0.689461	0.682457	0.853221	0.73271	0.713404	0.714258
Uqcrc2	1.0583	0.810396	0.824434	0.883724	1.02897	0.921864	1.09622	0.855616	1.52954	0.984277	1.00665	0.956982	0.861397	1.12772	0.935986	1.08141	1.03917	2.03707	0.994653	1.03085	1.10524	1.05653	1.1478	1.29362	1.12944	0.909693	1.041	1.07524	1.03416	0.97621	1.14674	1.23619	1.18806	1.07963	1.06963	1.06518	0.931871	1.01116	1.14366	1.16223	0.899902	1.01747	0.961373	1.05239	1.20239	1.08224	0.964604
Cycs	0.915407	0.940624	0.904007	1.01206	0.814978	0.824578	0.957747	1.29503	1.32874	0.948428	1.0584	0.884341	0.754686	0.91162	0.830142	0.671344	0.748457	1.86111	0.870812	0.919699	1.01259	0.907971	1.25928	1.26127	1.03402	0.724899	0.917869	0.851725	0.848436	0.78926	1.16605	1.43254	1.10839	1.02043	0.975916	0.947108	0.857632	0.899922	1.00785	0.939895	0.764242	0.876271	0.971425	1.05536	1.00142	0.922157	0.775787
Cox4i1	0.845772	1.11365	0.806032	0.852377	0.717516	0.89337	0.889554	1.31866	1.16074	1.13108	1.27125	0.845055	0.914946	1.0695	0.923879	0.82809	0.967045	2.14678	0.874313	1.0484	1.43599	1.0605	1.47945	1.27157	1.07922	0.865633	0.85461	1.00867	1.03297	0.969929	1.80455	2.08717	1.81403	1.4396	1.18461	1.31866	0.89469	0.912258	0.928011	0.795824	0.806925	0.709446	1.10795	1.27474	1.20313	1.03938	0.855382
Atp5b	1.05711	0.889786	0.833494	0.991883	0.867527	0.998207	0.978514	0.834572	1.39035	1.0952	1.06336	0.972927	0.943427	1.03788	0.975793	1.01964	1.14004	1.98572	0.979712	1.08387	1.24634	1.16659	1.20305	1.41527	1.15789	0.927208	0.995898	1.0745	1.09093	0.947863	1.07178	1.28455	1.19545	1.06434	1.20521	1.14684	0.932381	1.10688	1.10091	1.16045	1.03792	1.01329	1.01928	1.08545	1.11994	1.16481	1.0359

## Sheet: Extended Data Figure 7d
	Relative expression levels (normalised to Gapdh)
	Sedentary															Exercise
	Control								L-GykKO							Control						L-GykKO
Slc27a1	1.19922	0.90118	1.11502	0.941627	1.13823	0.832172	1.01518	0.857378	0.838667	0.652648	1.00495	0.783016	1.07999	0.937276	1.11299	0.629749	0.823227	1.07937	1.09689	0.761008	1.01109	0.892202	1.1296	0.82185	1.03822	0.921744	0.787925	1.1145	1.40441
Cd36	1.01998	0.963123	1.30393	0.832781	0.82069	0.840397	1.40041	0.81869	0.730461	0.684465	1.01432	0.932379	1.17118	0.983685	1.11558	0.669545	0.764751	1.0126	1.41297	0.956453	1.26539	1.11725	1.21181	0.889431	1.30532	0.917993	0.863414	1.14562	1.4796
Cpt1b	1.3549	1.04597	1.25531	0.83724	0.851108	0.849411	0.979389	0.826667	0.706164	0.743224	0.889311	0.721355	0.993367	0.945723	1.12049	0.692866	0.91384	0.991515	0.957296	0.863769	0.969399	0.779471	1.07309	0.825586	0.901439	0.85748	0.712716	0.86244	1.1076
Ndufa2	0.818567	0.683497	0.874078	1.00507	1.37545	1.05903	1.18069	1.00362	1.15537	1.37836	0.982936	0.838526	0.744404	0.928124	0.916743	0.845077	0.838741	1.14182	1.05208	0.775968	0.841981	0.764438	0.825511	0.895389	0.991158	0.904912	0.870716	1.00224	1.10904
Uqcrc2	1.1269	0.888661	1.11112	0.911666	0.943786	1.01293	1.07268	0.932263	0.759448	0.839938	0.98204	0.821067	0.884677	0.896652	0.970449	0.765285	0.765368	1.01153	0.992491	0.950258	0.956746	0.846489	0.984758	0.840154	0.958178	0.894198	0.744564	0.893396	1.1208
Cycs	0.923983	0.85441	0.964288	0.994326	1.04496	1.08932	1.13193	0.996782	0.847465	1.08909	0.890894	0.641988	0.785369	0.873278	0.900077	0.745625	0.82705	1.05974	1.0345	0.91001	1.05095	0.94006	0.860695	0.911909	0.861582	0.801247	0.699906	0.902248	1.10069
Cox4i1	1.07816	0.852478	1.03811	0.982286	0.866745	1.12382	0.975793	1.08261	0.919865	1.18859	0.897955	0.7762	0.801861	0.662346	0.86882	0.932299	1.0154	1.22941	1.01171	1.05054	1.02189	1.00838	0.90947	0.893337	1.05277	0.832941	0.618524	0.993385	1.03294
Atp5b	1.0383	0.857172	1.04321	0.944167	1.01899	1.00542	1.08849	1.00426	0.875484	0.931441	0.954193	0.918831	0.934845	0.969715	1.02832	0.872926	0.844058	1.09007	1.0746	0.954602	0.966236	0.991957	1.04331	0.966136	1.05086	0.939349	0.871212	1.03403	1.1949

## Sheet: Extended Data Figure 7e
	Relative expression levels (normalised to Gapdh)
	Sedentary																Exercise
	Ad-LacZ								Ad-LbNOX								Ad-LacZ						Ad-LbNOX
Slc27a1	0.813182	0.885663	1.19264	0.812988	0.865421	0.968329	1.03188	1.42991	1.25157	0.759464	1.2577	1.34653	1.18248	0.90624	0.937364	1.26973	0.985316	0.925225	1.02778	1.06835	0.791277	0.766097	1.19981	0.951798	0.963722	0.989508	1.18447	1.44685	1.07124	1.1436
Cd36	1.71471	0.775378	0.917064	0.947766	1.04029	0.839687	0.796575	0.968536	1.01304	0.809408	0.875843	1.23874	1.07461	0.762585	0.904758	1.19562	0.834646	0.792935	1.06329	1.23084	0.839271	0.872625	1.13377	0.904042	0.959743	0.963617	1.03533	1.4148	0.937067	1.04339
Cpt1b	1.10421	1.0683	1.28206	0.586629	0.830873	0.952705	0.890304	1.28492	1.04671	0.746259	1.09717	1.24899	1.04285	0.942795	0.904389	1.03229	0.825026	0.923467	0.943013	0.961168	0.785312	0.718541	1.12652	1.11416	1.03857	0.983161	1.18706	1.15508	0.893016	0.867127
Ndufa2	1.303	0.642775	1.00221	1.24965	1.17643	0.697665	0.848003	1.08027	0.79677	0.585861	0.912719	0.857626	0.950317	0.706087	0.584074	1.0269	0.799973	0.762926	0.743438	0.807543	0.650243	0.685832	0.679671	1.05429	0.640796	0.700274	0.735335	0.931414	0.908713	0.865047
Uqcrc2	1.27964	0.863744	1.00417	0.696548	1.10293	0.806484	1.02408	1.22241	1.0195	0.837209	1.0083	1.22889	1.03568	0.909548	1.01712	1.03247	0.913282	0.969834	1.07712	1.06208	0.859131	0.840588	0.980105	0.954815	0.948954	0.952519	1.19136	1.25572	1.04534	0.995037
Cycs	1.55844	0.733621	0.872479	1.33348	1.1115	0.684939	0.773769	0.931779	0.776925	0.645131	0.907373	0.941461	1.00125	0.716106	0.76162	0.95057	0.875914	0.800231	0.834809	0.908946	0.730236	0.688384	0.719756	0.849481	0.756747	0.730534	0.861299	1.01932	0.913731	0.826002
Cox4i1	1.12782	0.855194	1.25692	1.17377	1.02817	0.686244	0.893972	0.977919	0.796418	0.787243	1.03672	0.976943	0.934443	0.89528	0.725862	1.27728	1.13587	0.942506	0.835057	0.924173	0.761157	0.839043	0.834166	1.51502	0.898706	0.737072	0.801168	1.02214	0.791599	0.76548
Atp5b	1.07603	0.867635	1.10387	0.810136	0.981837	0.898471	1.00351	1.25851	1.07936	0.900484	1.11346	1.193	1.10187	1.0675	1.03095	1.2784	0.929264	0.911624	0.958392	1.09976	0.86301	0.841145	1.09705	1.17694	0.924771	0.969336	1.092	1.26498	1.07825	1.03966

## Sheet: Extended Data Figure 7f
	Relative expression levels (normalised to Gapdh)
	Sedentary														Exercise
	Ad-LacZ							Ad-LbNOX							Ad-LacZ								Ad-LbNOX
Slc27a1	1.07176	1.29516	0.669636	0.967749	1.13473	0.927144	0.933824	0.805362	0.853029	1.81372	0.698275	0.711909	1.26781	0.944911	0.66789	0.895252	0.715248	1.06345	0.889873	0.934783	0.858019	0.679785	0.788727	0.00881647	0.829618	0.975478	0.757371	0.817984	0.959997	1.01621
Cd36	0.86136	1.313	0.664531	1.23288	1.20439	0.817587	0.906251	0.847844	0.721249	1.78496	0.754747	0.688296	1.51343	0.822308	0.65632	0.782149	0.660662	1.23112	1.08475	0.867038	1.01145	0.663032	0.775399	0.736116	0.92726	1.18879	0.973979	1.10637	1.07494	1.09343
Cpt1b	1.279	1.00036	0.850268	1.05222	1.09258	0.904488	0.821089	0.801149	0.945287	1.26302	0.709587	0.7987	1.03088	0.903219	0.78955	0.876108	0.79226	1.0336	1.02096	0.889645	0.788945	0.772762	0.82565	0.763817	0.924118	0.837628	0.823134	0.884173	0.799161	0.817318
Ndufa2	0.892626	1.27501	0.891421	1.02041	1.13838	0.744619	1.03754	1.03683	0.93074	1.38348	1.14147	0.844081	1.17071	0.950692	0.717351	1.11913	0.846553	0.932885	0.903976	0.893924	0.913465	0.737747	0.970305	0.815053	0.903963	0.8262	0.840377	0.818639	0.97083	0.891269
Uqcrc2	1.08531	1.12418	0.913066	1.00298	1.1436	0.810165	0.920693	0.882903	0.884566	1.22078	0.897909	0.790285	1.11198	0.878768	0.775168	0.866629	0.813378	1.1388	1.00608	0.963148	0.847611	0.784808	0.832814	0.744439	0.870998	0.932331	0.868356	0.886361	0.888397	0.970337
Cycs	0.985131	1.3031	0.943326	1.17854	0.993073	0.761893	0.834933	1.0795	0.919092	1.30123	0.962326	0.879297	1.14984	0.769956	0.761853	1.11837	0.804122	1.00654	0.932914	0.89798	0.814759	0.797761	0.96835	0.885936	0.945763	0.897841	0.864451	0.782438	0.902798	0.910513
Cox4i1	0.948661	1.34905	0.961719	1.01788	1.24751	0.604334	0.87084	0.872264	0.855693	1.17441	0.749493	0.808069	0.97712	0.871148	0.673664	1.04782	0.783661	1.01896	0.900206	0.794387	0.916388	0.738782	0.857992	0.830676	0.977658	0.848916	0.914214	0.924744	0.881971	0.810081
Atp5b	0.965575	1.1214	0.850795	1.05524	1.22025	0.843381	0.943361	0.879985	0.958459	1.18696	0.933892	0.852963	1.03727	0.942472	0.762812	0.906566	0.851924	1.01671	0.991961	0.920539	0.942762	0.788484	0.875227	0.78305	0.97377	1.00436	0.925863	0.929976	1.01437	1.00026
